# Supplementary material for: Fructose-sweetened beverages induce diurnal redox dysregulation in pediatric MASLD
Source: Redox Biol. 2026 Jan 8;90:104012. doi: 10.1016/j.redox.2026.104012 (PMC12830102; doi:10.1016/j.redox.2026.104012)
Supplement: Multimedia component 1 [file mmc1.xlsx]

## Sheet: Table S1. Max & min values
Table S1. Maximin and minimum LS mean values
Redox biomarker	Eh Cys/CySS (mV)			Cys (uM)			CySS (uM)			Eh GSH/GSSG (mV)			GSH (uM)			GSSG (uM)
Fructose beverages	MASLD	time	LS Mean	MASLD	time	LS Mean	MASLD	time	LS Mean	MASLD	time	LS Mean	MASLD	time	LS Mean	MASLD	time	LS Mean
	Minimum value	11:00:00	-79.9183	Minimum value	23:00:00	8.83323	Minimum value	19:00:00	62.3275	Minimum value	17:00:00	-141.524	Minimum value	23:00:00	1.16157	Minimum value	19:00:00	0.032569
	Maximum value	23:00:00	-70.9109	Maximum value	11:00:00	13.2765	Maximum value	01:00:00	74.9568	Maximum value	08:00:00	-127.303	Maximum value	17:00:00	2.35688	Maximum value	07:00:00	0.075806
	non-MASLD	time	LS Mean	non-MASLD	time	LS Mean	non-MASLD	time	LS Mean	non-MASLD	time	LS Mean	non-MASLD	time	LS Mean	non-MASLD	time	LS Mean
	Minimum value	19:00:00	-81.8631	Minimum value	08:00:00	8.92473	Minimum value	19:00:00	55.9616	Minimum value	17:00:00	-145.151	Minimum value	23:00:00	1.42175	Minimum value	19:00:00	0.044175
	Maximum value	08:00:00	-72.2303	Maximum value	15:00:00	13.2342	Maximum value	05:00:00	69.8357	Maximum value	08:00:00	-136.821	Maximum value	17:00:00	2.2835	Maximum value	21:00:00	0.084726
Glucose beverages	MASLD	time	LS Mean	MASLD	time	LS Mean	MASLD GLUCOSE	time	LS Mean	MASLD	time	LS Mean	MASLD	time	LS Mean	MASLD	time	LS Mean
	Minimum value	19:00:00	-85.3443	Minimum value	08:00:00	9.2187	Minimum value	19:00:00	59.6449	Minimum value	01:00:00	-146.869	Minimum value	11:00:00	1.19156	Minimum value	19:00:00	0.028696
	Maximum value	11:00:00	-74.274	Maximum value	19:00:00	13.0321	Maximum value	01:00:00	78.9308	Maximum value	08:00:00	-127.238	Maximum value	01:00:00	2.28287	Maximum value	21:00:00	0.090246
	non-MASLD	time	LS Mean	non-MASLD	time	LS Mean	non-MASLD	time	LS Mean	non-MASLD	time	LS Mean	non-MASLD	time	LS Mean	non-MASLD	time	LS Mean
	Minimum value	13:00:00	-80.4238	Minimum value	21:00:00	9.81562	Minimum value	17:00:00	56.1961	Minimum value	19:00:00	-145.249	Minimum value	11:00:00	1.45227	Minimum value	11:00:00	0.031071
	Maximum value	05:00:00	-73.2622	Maximum value	13:00:00	12.2881	Maximum value	01:00:00	76.6262	Maximum value	11:00:00	-136.827	Maximum value	23:00:00	2.8484	Maximum value	23:00:00	0.087005

## Sheet: Table S2. Eh Cys
Table S2A. Mixed Model Results for Plasma Eh Cys/CySS Response to Fructose Beverages Over Time in MASLD and Non-MASLD Groups												Table S2B. Mixed Model Results for Plasma Eh Cys/CySS Response to Glucose Beverages Over Time in MASLD and Non-MASLD Groups
MASLD - Fructose Eh Cys/CySS												MASLD - Glucose Eh Cys/CySS
Type 3 Tests of Fixed Effects												Type 3 Tests of Fixed Effects
Effect	Num DF	Den DF	F Value	Pr > F								Effect	Num DF	Den DF	F Value	Pr > F
period	1	10	0.04	0.8547								period	1	10	0.16	0.6963
time	11	100	1.51	0.1402								time	11	101	1.84	0.0575
non-MASLD - Fructose Eh Cys/CySS												non-MASLD - Glucose Eh Cys/CySS
Type 3 Tests of Fixed Effects												Type 3 Tests of Fixed Effects
Effect	Num DF	Den DF	F Value	Pr > F								Effect	Num DF	Den DF	F Value	Pr > F
period	1	12	1.42	0.2569								period	1	12	2.69	0.1271
time	11	120	2.96	0.0017								time	11	122	1.47	0.1494
MASLD vs. non-MASLD - Fructose Eh Cys/CySS												MASLD vs. non-MASLD - Glucose Eh Cys/CySS
Type 3 Tests of Fixed Effects												Type 3 Tests of Fixed Effects
Effect	Num DF	Den DF	F Value	Pr > F								Effect	Num DF	Den DF	F Value	Pr > F
period	1	22.4	0.39	0.5408								period	1	22.9	1.9	0.1813
type	1	22.7	0.28	0.6037								type	1	21.2	0.03	0.869
time	11	225	3.49	0.0002								time	11	227	2.31	0.0104
type*time	11	225	0.87	0.5751								type*time	11	227	1	0.4432
Simple Differences of type*time Least Squares Means												Simple Differences of type*time Least Squares Means
Timepoint	non-MASLD	MASLD	Estimate	Standard Error	DF	t Value	Pr > |t|	Alpha	Lower	Upper		Timepoint	non-MASLD	MASLD	Estimate	Standard Error	DF	t Value	Pr > |t|	Alpha	Lower	Upper
08:00:00	non-MASLD	MASLD	3.7325	3.3967	125.3	1.1	0.2739	0.05	-2.9898	10.4547		08:00:00	non-MASLD	MASLD	-1.0737	3.9254	83.46	-0.27	0.7851	0.05	-8.8805	6.7331
09:00:00	non-MASLD	MASLD	-0.924	3.3967	125.3	-0.27	0.7861	0.05	-7.6462	5.7983		09:00:00	non-MASLD	MASLD	-1.5149	3.9254	83.46	-0.39	0.7005	0.05	-9.3217	6.2919
11:00:00	non-MASLD	MASLD	-0.1924	3.3967	125.3	-0.06	0.9549	0.05	-6.9147	6.5298		11:00:00	non-MASLD	MASLD	-5.3144	3.9254	83.46	-1.35	0.1794	0.05	-13.1212	2.4924
13:00:00	non-MASLD	MASLD	0.9364	3.3967	125.3	0.28	0.7832	0.05	-5.7858	7.6587		13:00:00	non-MASLD	MASLD	-5.0516	3.9254	83.46	-1.29	0.2017	0.05	-12.8584	2.7552
15:00:00	non-MASLD	MASLD	-4.0041	3.3967	125.3	-1.18	0.2407	0.05	-10.7264	2.7181		15:00:00	non-MASLD	MASLD	1.509	3.9254	83.46	0.38	0.7016	0.05	-6.2978	9.3158
17:00:00	non-MASLD	MASLD	-2.6721	3.3967	125.3	-0.79	0.433	0.05	-9.3943	4.0502		17:00:00	non-MASLD	MASLD	3.7449	3.9254	83.46	0.95	0.3428	0.05	-4.062	11.5517
19:00:00	non-MASLD	MASLD	-2.0536	3.3967	125.3	-0.6	0.5465	0.05	-8.7758	4.6687		19:00:00	non-MASLD	MASLD	6.0789	3.9254	83.46	1.55	0.1253	0.05	-1.7279	13.8857
21:00:00	non-MASLD	MASLD	1.452	3.3967	125.3	0.43	0.6698	0.05	-5.2703	8.1742		21:00:00	non-MASLD	MASLD	2.2262	3.9254	83.46	0.57	0.5721	0.05	-5.5806	10.0331
23:00:00	non-MASLD	MASLD	-5.6142	3.3967	125.3	-1.65	0.1009	0.05	-12.3365	1.108		23:00:00	non-MASLD	MASLD	-0.5233	3.9254	83.46	-0.13	0.8943	0.05	-8.3302	7.2835
01:00:00	non-MASLD	MASLD	-0.1685	3.3967	125.3	-0.05	0.9605	0.05	-6.8908	6.5537		01:00:00	non-MASLD	MASLD	1.0914	3.9254	83.46	0.28	0.7817	0.05	-6.7154	8.8982
05:00:00	non-MASLD	MASLD	-1.8554	3.3967	125.3	-0.55	0.5859	0.05	-8.5777	4.8668		05:00:00	non-MASLD	MASLD	3.3772	3.9254	83.46	0.86	0.3921	0.05	-4.4297	11.184
07:00:00	non-MASLD	MASLD	-1.9377	3.3967	125.3	-0.57	0.5694	0.05	-8.6599	4.7846		07:00:00	non-MASLD	MASLD	0.8871	3.9254	83.46	0.23	0.8218	0.05	-6.9198	8.6939
Table S2C. Mixed Model Results for Plasma Eh Cys/CySS Response to Fructose vs. Glucose in MASLD Participants												Table S2D. Mixed Model Results for Plasma Eh Cys/CySS Response to Fructose vs. Glucose in non-MASLD Participants
MASLD: Fructose vs. Glucose beverage treatment Eh Cys/CySS												non-MASLD: Fructose vs. Glucose beverage treatment Eh Cys/CySS
Type 3 Tests of Fixed Effects												Type 3 Tests of Fixed Effects
Effect	Num DF	Den DF	F Value	Pr > F								Effect	Num DF	Den DF	F Value	Pr > F
sequence	1	17.9	0.05	0.8262								sequence	1	23.5	4.04	0.0561
period	1	17.9	0.19	0.6676								period	1	23.5	0.2	0.6552
treatment	1	17.9	0.48	0.4991								treatment	1	23.6	0.01	0.9399
time	11	206	2.26	0.0127								time	11	247	3.5	0.0001
treatment*time	11	206	1.12	0.3434								treatment*time	11	247	0.82	0.6175
Simple Differences of treatment*time Least Squares Means												Simple Differences of treatment*time Least Squares Means
Slice	Beverage type	Beverage type	Estimate	Standard Error	DF	t Value	Pr > |t|	Alpha	Lower	Upper		Slice	Beverage type	Beverage type	Estimate	Standard Error	DF	t Value	Pr > |t|	Alpha	Lower	Upper
08:00:00	Fructose	Glucose	-0.477	3.9494	81.02	-0.12	0.9042	0.05	-8.3349	7.381		08:00:00	Fructose	Glucose	4.2642	3.564	91.96	1.2	0.2346	0.05	-2.8143	11.3428
09:00:00	Fructose	Glucose	-0.1987	3.9494	81.02	-0.05	0.96	0.05	-8.0566	7.6593		09:00:00	Fructose	Glucose	0.3273	3.564	91.96	0.09	0.927	0.05	-6.7512	7.4058
11:00:00	Fructose	Glucose	-5.6442	3.9494	81.02	-1.43	0.1568	0.05	-13.5022	2.2137		11:00:00	Fructose	Glucose	-0.5872	3.564	91.96	-0.16	0.8695	0.05	-7.6658	6.4913
13:00:00	Fructose	Glucose	-2.486	3.9494	81.02	-0.63	0.5308	0.05	-10.344	5.3719		13:00:00	Fructose	Glucose	3.437	3.564	91.96	0.96	0.3374	0.05	-3.6415	10.5156
15:00:00	Fructose	Glucose	4.1218	3.9494	81.02	1.04	0.2997	0.05	-3.7361	11.9798		15:00:00	Fructose	Glucose	-1.4562	3.564	91.96	-0.41	0.6838	0.05	-8.5348	5.6223
17:00:00	Fructose	Glucose	1.8859	3.9494	81.02	0.48	0.6343	0.05	-5.972	9.7439		17:00:00	Fructose	Glucose	-4.596	3.564	91.96	-1.29	0.2004	0.05	-11.6745	2.4826
19:00:00	Fructose	Glucose	6.2095	3.9494	81.02	1.57	0.1198	0.05	-1.6484	14.0675		19:00:00	Fructose	Glucose	-1.9879	3.564	91.96	-0.56	0.5784	0.05	-9.0665	5.0906
21:00:00	Fructose	Glucose	2.5799	3.9494	81.02	0.65	0.5154	0.05	-5.278	10.4379		21:00:00	Fructose	Glucose	1.7407	3.564	91.96	0.49	0.6264	0.05	-5.3378	8.8192
23:00:00	Fructose	Glucose	5.5778	3.9494	81.02	1.41	0.1617	0.05	-2.2801	13.4358		23:00:00	Fructose	Glucose	0.422	3.564	91.96	0.12	0.906	0.05	-6.6565	7.5006
01:00:00	Fructose	Glucose	2.2017	3.9494	81.02	0.56	0.5787	0.05	-5.6563	10.0596		01:00:00	Fructose	Glucose	0.8768	3.564	91.96	0.25	0.8062	0.05	-6.2017	7.9554
05:00:00	Fructose	Glucose	3.923	3.9494	81.02	0.99	0.3235	0.05	-3.935	11.7809		05:00:00	Fructose	Glucose	-1.3746	3.564	91.96	-0.39	0.7006	0.05	-8.4531	5.704
07:00:00	Fructose	Glucose	4.0814	3.9494	81.02	1.03	0.3045	0.05	-3.7766	11.9393		07:00:00	Fructose	Glucose	1.1917	3.564	91.96	0.33	0.7389	0.05	-5.8869	8.2702

## Sheet: Table S3. Cys
Table S3A. Mixed Model Results for Plasma Cys Response to Fructose Beverages Over Time in MASLD and Non-MASLD Groups												Table S3B. Mixed Model Results for Plasma Cys Response to Glucose Beverages Over Time in MASLD and Non-MASLD Groups
MASLD - Fructose Cys												MASLD - Glucose Cys
Type 3 Tests of Fixed Effects												Type 3 Tests of Fixed Effects
Effect	Num DF	Den DF	F Value	Pr > F								Effect	Num DF	Den DF	F Value	Pr > F
period	1	10	0.05	0.8244								period	1	9.99	0.11	0.7462
time	11	101	1.99	0.0365								time	11	100	1.41	0.1795
non-MASLD - Fructose Cys												non-MASLD - Glucose Cys
Type 3 Tests of Fixed Effects												Type 3 Tests of Fixed Effects
Effect	Num DF	Den DF	F Value	Pr > F								Effect	Num DF	Den DF	F Value	Pr > F
period	1	12	0.82	0.3837								period	1	12	2.05	0.1779
time	11	120	1.94	0.0403								time	11	121	1.44	0.1625
MASLD vs. non-MASLD - Fructose Cys												MASLD vs. non-MASLD - Glucose Cys
Type 3 Tests of Fixed Effects												Type 3 Tests of Fixed Effects
Effect	Num DF	Den DF	F Value	Pr > F								Effect	Num DF	Den DF	F Value	Pr > F
period	1	22.8	0.19	0.665								period	1	22	1.66	0.2108
type	1	22.4	0.04	0.8386								type	1	19.5	0.13	0.7272
time	11	225	2.72	0.0026								time	11	226	1.09	0.3698
type*time	11	225	1.21	0.2794								type*time	11	226	1.25	0.2582
Simple Differences of type*time Least Squares Means												Simple Differences of type*time Least Squares Means
Slice	non-MASLD	MASLD	Estimate	Standard Error	DF	t Value	Pr > |t|	Alpha	Lower	Upper		Slice	non-MASLD	MASLD	Estimate	Standard Error	DF	t Value	Pr > |t|	Alpha	Lower	Upper
08:00:00	non-MASLD	MASLD	-2.2202	1.5582	120	-1.42	0.1568	0.05	-5.3053	0.865		08:00:00	non-MASLD	MASLD	1.3616	1.7443	93.53	0.78	0.437	0.05	-2.1019	4.8251
09:00:00	non-MASLD	MASLD	-0.041	1.5582	120	-0.03	0.9791	0.05	-3.1262	3.0442		09:00:00	non-MASLD	MASLD	1.1106	1.7443	93.53	0.64	0.5259	0.05	-2.353	4.5741
11:00:00	non-MASLD	MASLD	-1.6763	1.5582	120	-1.08	0.2842	0.05	-4.7614	1.4089		11:00:00	non-MASLD	MASLD	1.3228	1.7443	93.53	0.76	0.4501	0.05	-2.1407	4.7863
13:00:00	non-MASLD	MASLD	0.1047	1.5582	120	0.07	0.9465	0.05	-2.9804	3.1899		13:00:00	non-MASLD	MASLD	2.3573	1.7443	93.53	1.35	0.1798	0.05	-1.1062	5.8208
15:00:00	non-MASLD	MASLD	2.3438	1.5582	120	1.5	0.1352	0.05	-0.7414	5.4289		15:00:00	non-MASLD	MASLD	-0.00162	1.7443	93.53	0	0.9993	0.05	-3.4652	3.4619
17:00:00	non-MASLD	MASLD	-0.8811	1.5582	120	-0.57	0.5728	0.05	-3.9662	2.2041		17:00:00	non-MASLD	MASLD	-3.0926	1.7443	93.53	-1.77	0.0795	0.05	-6.5561	0.371
19:00:00	non-MASLD	MASLD	0.7376	1.5582	120	0.47	0.6368	0.05	-2.3476	3.8227		19:00:00	non-MASLD	MASLD	-1.5281	1.7443	93.53	-0.88	0.3832	0.05	-4.9917	1.9354
21:00:00	non-MASLD	MASLD	-0.6534	1.5582	120	-0.42	0.6757	0.05	-3.7385	2.4318		21:00:00	non-MASLD	MASLD	-2.5691	1.7443	93.53	-1.47	0.1441	0.05	-6.0326	0.8945
23:00:00	non-MASLD	MASLD	1.6359	1.5582	120	1.05	0.2959	0.05	-1.4493	4.721		23:00:00	non-MASLD	MASLD	-0.9452	1.7443	93.53	-0.54	0.5892	0.05	-4.4088	2.5183
01:00:00	non-MASLD	MASLD	0.8688	1.5582	120	0.56	0.5782	0.05	-2.2164	3.9539		01:00:00	non-MASLD	MASLD	-0.5006	1.7443	93.53	-0.29	0.7747	0.05	-3.9642	2.9629
05:00:00	non-MASLD	MASLD	0.7444	1.5582	120	0.48	0.6337	0.05	-2.3407	3.8296		05:00:00	non-MASLD	MASLD	-1.5725	1.7443	93.53	-0.9	0.3696	0.05	-5.036	1.8911
07:00:00	non-MASLD	MASLD	1.4503	1.5582	120	0.93	0.3539	0.05	-1.6349	4.5354		07:00:00	non-MASLD	MASLD	-0.7902	1.7443	93.53	-0.45	0.6516	0.05	-4.2537	2.6734
Table S3C. Mixed Model Results for Plasma Cys Response to Fructose vs. Glucose in MASLD Participants												Table S3D. Mixed Model Results for Plasma Cys Response to Fructose vs. Glucose in non-MASLD Participants
MASLD: Fructose vs. Glucose beverage treatment Cys												non-MASLD: Fructose vs. Glucose beverage treatment Cys
Type 3 Tests of Fixed Effects												Type 3 Tests of Fixed Effects
Effect	Num DF	Den DF	F Value	Pr > F								Effect	Num DF	Den DF	F Value	Pr > F
sequence	1	18.5	0.01	0.9053								sequence	1	24	2.78	0.1086
period	1	18.5	0.16	0.6946								period	1	24	0.13	0.7169
treatment	1	18.5	0.51	0.4847								treatment	1	24.1	0.04	0.8476
time	11	206	1.47	0.1451								time	11	246	2.52	0.0051
treatment*time	11	206	1.74	0.0677								treatment*time	11	246	0.8	0.6362
Simple Differences of treatment*time Least Squares Means												Simple Differences of treatment*time Least Squares Means
Slice	Beverage type	Beverage type	Estimate	Standard Error	DF	t Value	Pr > |t|	Alpha	Lower	Upper		Slice	Beverage type	Beverage type	Estimate	Standard Error	DF	t Value	Pr > |t|	Alpha	Lower	Upper
08:00:00	Fructose	Glucose	1.6802	1.8348	85.62	0.92	0.3624	0.05	-1.9675	5.3279		08:00:00	Fructose	Glucose	-1.8392	1.5502	110	-1.19	0.238	0.05	-4.9113	1.2328
09:00:00	Fructose	Glucose	0.7539	1.8348	85.62	0.41	0.6822	0.05	-2.8938	4.4016		09:00:00	Fructose	Glucose	-0.3354	1.5502	110	-0.22	0.8291	0.05	-3.4074	2.7367
11:00:00	Fructose	Glucose	2.7276	1.8348	85.62	1.49	0.1408	0.05	-0.9201	6.3752		11:00:00	Fructose	Glucose	-0.2092	1.5502	110	-0.13	0.8929	0.05	-3.2813	2.8629
13:00:00	Fructose	Glucose	0.7678	1.8348	85.62	0.42	0.6767	0.05	-2.8799	4.4155		13:00:00	Fructose	Glucose	-1.4225	1.5502	110	-0.92	0.3608	0.05	-4.4945	1.6496
15:00:00	Fructose	Glucose	-1.0956	1.8348	85.62	-0.6	0.552	0.05	-4.7433	2.5521		15:00:00	Fructose	Glucose	1.3121	1.5502	110	0.85	0.3992	0.05	-1.76	4.3842
17:00:00	Fructose	Glucose	-0.3906	1.8348	85.62	-0.21	0.8319	0.05	-4.0383	3.2571		17:00:00	Fructose	Glucose	1.8832	1.5502	110	1.21	0.227	0.05	-1.1889	4.9553
19:00:00	Fructose	Glucose	-1.4605	1.8348	85.62	-0.8	0.4282	0.05	-5.1082	2.1872		19:00:00	Fructose	Glucose	0.8675	1.5502	110	0.56	0.5769	0.05	-2.2045	3.9396
21:00:00	Fructose	Glucose	-2.3131	1.8348	85.62	-1.26	0.2109	0.05	-5.9608	1.3346		21:00:00	Fructose	Glucose	-0.3351	1.5502	110	-0.22	0.8293	0.05	-3.4072	2.737
23:00:00	Fructose	Glucose	-3.9186	1.8348	85.62	-2.14	0.0356	0.05	-7.5663	-0.2709		23:00:00	Fructose	Glucose	-1.2751	1.5502	110	-0.82	0.4125	0.05	-4.3472	1.7969
01:00:00	Fructose	Glucose	-2.7913	1.8348	85.62	-1.52	0.1319	0.05	-6.439	0.8564		01:00:00	Fructose	Glucose	-1.3596	1.5502	110	-0.88	0.3824	0.05	-4.4317	1.7125
05:00:00	Fructose	Glucose	-2.2373	1.8348	85.62	-1.22	0.2261	0.05	-5.885	1.4104		05:00:00	Fructose	Glucose	0.1419	1.5502	110	0.09	0.9272	0.05	-2.9302	3.214
07:00:00	Fructose	Glucose	-2.1097	1.8348	85.62	-1.15	0.2534	0.05	-5.7574	1.5379		07:00:00	Fructose	Glucose	0.193	1.5502	110	0.12	0.9011	0.05	-2.8791	3.2651

## Sheet: Table S4. CySS
Table S4A. Mixed Model Results for Plasma CySS Response to Fructose Beverages Over Time in MASLD and Non-MASLD Groups												Table S4B. Mixed Model Results for Plasma CySS Response to Glucose Beverages Over Time in MASLD and Non-MASLD Groups
MASLD - Fructose CySS												MASLD - Glucose CySS
Type 3 Tests of Fixed Effects												Type 3 Tests of Fixed Effects
Effect	Num DF	Den DF	F Value	Pr > F								Effect	Num DF	Den DF	F Value	Pr > F
period	1	10	0.15	0.7105								period	1	9.99	0.86	0.3757
time	11	99.7	0.9	0.5472								time	11	101	1.45	0.1607
non-MASLD - Fructose CySS												non-MASLD - Glucose CySS
Type 3 Tests of Fixed Effects												Type 3 Tests of Fixed Effects
Effect	Num DF	Den DF	F Value	Pr > F								Effect	Num DF	Den DF	F Value	Pr > F
period	1	12	0.52	0.486								period	1	11.9	0.2	0.6595
time	11	120	1.16	0.3187								time	11	118	1.61	0.1056
MASLD vs. non-MASLD - Fructose CySS												MASLD vs. non-MASLD - Glucose CySS
Type 3 Tests of Fixed Effects												Type 3 Tests of Fixed Effects
Effect	Num DF	Den DF	F Value	Pr > F								Effect	Num DF	Den DF	F Value	Pr > F
period	1	19.2	0.17	0.6889								period	1	22.7	0.07	0.798
type	1	16.7	1.43	0.2488								type	1	20.8	0.55	0.4676
time	11	224	1.45	0.1539								time	11	224	2.45	0.0066
type*time	11	224	0.62	0.814								type*time	11	224	0.7	0.7393
Simple Differences of type*time Least Squares Means												Simple Differences of type*time Least Squares Means
Slice	non-MASLD	MASLD	Estimate	Standard Error	DF	t Value	Pr > |t|	Alpha	Lower	Upper		Slice	non-MASLD	MASLD	Estimate	Standard Error	DF	t Value	Pr > |t|	Alpha	Lower	Upper
08:00:00	non-MASLD	MASLD	-5.7109	6.7573	62.93	-0.85	0.4012	0.05	-19.2146	7.7928		08:00:00	non-MASLD	MASLD	-3.8373	7.6131	123.1	-0.5	0.6151	0.05	-18.9068	11.2322
09:00:00	non-MASLD	MASLD	-7.3718	6.7573	62.93	-1.09	0.2795	0.05	-20.8755	6.1319		09:00:00	non-MASLD	MASLD	-6.7934	7.6131	123.1	-0.89	0.374	0.05	-21.8629	8.2761
11:00:00	non-MASLD	MASLD	-13.2342	6.7573	62.93	-1.96	0.0546	0.05	-26.7379	0.2695		11:00:00	non-MASLD	MASLD	-9.6132	7.6131	123.1	-1.26	0.2091	0.05	-24.6827	5.4563
13:00:00	non-MASLD	MASLD	-7.8895	6.7573	62.93	-1.17	0.2474	0.05	-21.3932	5.6142		13:00:00	non-MASLD	MASLD	-6.4753	7.6131	123.1	-0.85	0.3967	0.05	-21.5448	8.5942
15:00:00	non-MASLD	MASLD	-6.4393	6.7573	62.93	-0.95	0.3443	0.05	-19.943	7.0644		15:00:00	non-MASLD	MASLD	-4.4472	7.6131	123.1	-0.58	0.5602	0.05	-19.5167	10.6223
17:00:00	non-MASLD	MASLD	-4.6928	6.7573	62.93	-0.69	0.4899	0.05	-18.1965	8.8109		17:00:00	non-MASLD	MASLD	-3.6029	7.6131	123.1	-0.47	0.6369	0.05	-18.6724	11.4666
19:00:00	non-MASLD	MASLD	-5.5807	6.7573	62.93	-0.83	0.412	0.05	-19.0844	7.923		19:00:00	non-MASLD	MASLD	-0.3334	7.6131	123.1	-0.04	0.9651	0.05	-15.4029	14.7362
21:00:00	non-MASLD	MASLD	-2.3468	6.7573	62.93	-0.35	0.7295	0.05	-15.8505	11.1569		21:00:00	non-MASLD	MASLD	-11.1497	7.6131	123.1	-1.46	0.1456	0.05	-26.2192	3.9198
23:00:00	non-MASLD	MASLD	-9.9207	6.7573	62.93	-1.47	0.147	0.05	-23.4244	3.583		23:00:00	non-MASLD	MASLD	5.7576	7.6131	123.1	0.76	0.4509	0.05	-9.3119	20.8271
01:00:00	non-MASLD	MASLD	-6.9143	6.7573	62.93	-1.02	0.3101	0.05	-20.418	6.5893		01:00:00	non-MASLD	MASLD	-0.9803	7.6131	123.1	-0.13	0.8977	0.05	-16.0498	14.0892
05:00:00	non-MASLD	MASLD	-0.8792	6.7573	62.93	-0.13	0.8969	0.05	-14.3828	12.6245		05:00:00	non-MASLD	MASLD	-3.0714	7.6131	123.1	-0.4	0.6873	0.05	-18.1409	11.9981
07:00:00	non-MASLD	MASLD	2.7455	6.7573	62.93	0.41	0.6859	0.05	-10.7582	16.2492		07:00:00	non-MASLD	MASLD	3.7081	7.6131	123.1	0.49	0.6271	0.05	-11.3614	18.7776
Table S4C. Mixed Model Results for Plasma CySS Response to Fructose vs. Glucose in MASLD Participants												Table S4D. Mixed Model Results for Plasma CySS Response to Fructose vs. Glucose in non-MASLD Participants
MASLD: Fructose vs. Glucose beverage treatment CySS												non-MASLD: Fructose vs. Glucose beverage treatment CySS
Type 3 Tests of Fixed Effects												Type 3 Tests of Fixed Effects
Effect	Num DF	Den DF	F Value	Pr > F								Effect	Num DF	Den DF	F Value	Pr > F
sequence	1	19.5	0.8	0.3819								sequence	1	22.9	0.61	0.4418
period	1	19.5	0.09	0.7711								period	1	22.9	0.01	0.907
treatment	1	19.5	0.07	0.7973								treatment	1	23.2	0.7	0.4098
time	11	206	1.87	0.0448								time	11	243	2.36	0.0087
treatment*time	11	206	0.6	0.8288								treatment*time	11	243	0.59	0.8343
Simple Differences of treatment*time Least Squares Means												Simple Differences of treatment*time Least Squares Means
Slice	Beverage type	Beverage type	Estimate	Standard Error	DF	t Value	Pr > |t|	Alpha	Lower	Upper		Slice	Beverage type	Beverage type	Estimate	Standard Error	DF	t Value	Pr > |t|	Alpha	Lower	Upper
08:00:00	Fructose	Glucose	0.1994	8.0223	70.73	0.02	0.9802	0.05	-15.7977	16.1964		08:00:00	Fructose	Glucose	-1.1805	6.5599	139.6	-0.18	0.8574	0.05	-14.1501	11.789
09:00:00	Fructose	Glucose	-0.55	8.0223	70.73	-0.07	0.9455	0.05	-16.547	15.447		09:00:00	Fructose	Glucose	-0.6346	6.5599	139.6	-0.1	0.9231	0.05	-13.6042	12.3349
11:00:00	Fructose	Glucose	-0.089	8.0223	70.73	-0.01	0.9912	0.05	-16.086	15.908		11:00:00	Fructose	Glucose	-3.2162	6.5599	139.6	-0.49	0.6247	0.05	-16.1857	9.7534
13:00:00	Fructose	Glucose	-1.1339	8.0223	70.73	-0.14	0.888	0.05	-17.131	14.8631		13:00:00	Fructose	Glucose	-2.0544	6.5599	139.6	-0.31	0.7546	0.05	-15.0239	10.9152
15:00:00	Fructose	Glucose	1.9864	8.0223	70.73	0.25	0.8052	0.05	-14.0106	17.9834		15:00:00	Fructose	Glucose	0.4881	6.5599	139.6	0.07	0.9408	0.05	-12.4815	13.4577
17:00:00	Fructose	Glucose	4.1051	8.0223	70.73	0.51	0.6104	0.05	-11.8919	20.1022		17:00:00	Fructose	Glucose	3.509	6.5599	139.6	0.53	0.5936	0.05	-9.4605	16.4786
19:00:00	Fructose	Glucose	2.6998	8.0223	70.73	0.34	0.7375	0.05	-13.2972	18.6968		19:00:00	Fructose	Glucose	-2.0537	6.5599	139.6	-0.31	0.7547	0.05	-15.0233	10.9158
21:00:00	Fructose	Glucose	-11.7851	8.0223	70.73	-1.47	0.1463	0.05	-27.7821	4.212		21:00:00	Fructose	Glucose	-2.4884	6.5599	139.6	-0.38	0.705	0.05	-15.458	10.4811
23:00:00	Fructose	Glucose	1.306	8.0223	70.73	0.16	0.8711	0.05	-14.691	17.303		23:00:00	Fructose	Glucose	-13.8785	6.5599	139.6	-2.12	0.0361	0.05	-26.8481	-0.9089
01:00:00	Fructose	Glucose	-3.9568	8.0223	70.73	-0.49	0.6234	0.05	-19.9539	12.0402		01:00:00	Fructose	Glucose	-9.3971	6.5599	139.6	-1.43	0.1542	0.05	-22.3666	3.5725
05:00:00	Fructose	Glucose	-5.3324	8.0223	70.73	-0.66	0.5084	0.05	-21.3294	10.6646		05:00:00	Fructose	Glucose	-2.6464	6.5599	139.6	-0.4	0.6873	0.05	-15.6159	10.3232
07:00:00	Fructose	Glucose	-5.2488	8.0223	70.73	-0.65	0.5151	0.05	-21.2458	10.7482		07:00:00	Fructose	Glucose	-5.7176	6.5599	139.6	-0.87	0.3849	0.05	-18.6872	7.2519

## Sheet: Table S5. Eh GSH
Table S5A. Mixed Model Results for Plasma Eh GSH/GSSG Response to Fructose Beverages Over Time in MASLD and Non-MASLD Groups												Table S5B. Mixed Model Results for Plasma Eh GSH/GSSG Response to Glucose Beverages Over Time in MASLD and Non-MASLD Groups
MASLD - Fructose Eh GSH/GSSG												MASLD - Glucose Eh GSH/GSSG
Type 3 Tests of Fixed Effects												Type 3 Tests of Fixed Effects
Effect	Num DF	Den DF	F Value	Pr > F								Effect	Num DF	Den DF	F Value	Pr > F
period	1	10	0	0.9516								period	1	10	0.69	0.4243
time	11	101	1.53	0.1309								time	11	99.5	3.34	0.0006
non-MASLD - Fructose Eh GSH/GSSG												non-MASLD - Glucose Eh GSH/GSSG
Type 3 Tests of Fixed Effects												Type 3 Tests of Fixed Effects
Effect	Num DF	Den DF	F Value	Pr > F								Effect	Num DF	Den DF	F Value	Pr > F
period	1	12	7.18	0.0201								period	1	12	4.94	0.0462
time	11	119	0.91	0.5379								time	11	120	1.09	0.3734
MASLD vs. non-MASLD - Fructose Eh GSH/GSSG												MASLD vs. non-MASLD - Glucose Eh GSH/GSSG
Type 3 Tests of Fixed Effects												Type 3 Tests of Fixed Effects
Effect	Num DF	Den DF	F Value	Pr > F								Effect	Num DF	Den DF	F Value	Pr > F
period	1	22.6	2.44	0.1319								period	1	22.9	3.97	0.0583
type	1	22.3	5.1	0.034								type	1	22	0.58	0.4531
time	11	225	2.16	0.0177								time	11	225	3.02	0.0009
type*time	11	225	0.34	0.9772								type*time	11	225	0.77	0.6704
Simple Differences of type*time Least Squares Means												Simple Differences of type*time Least Squares Means
Slice	non-MASLD	MASLD	Estimate	Standard Error	DF	t Value	Pr > |t|	Alpha	Lower	Upper		Slice	non-MASLD	MASLD	Estimate	Standard Error	DF	t Value	Pr > |t|	Alpha	Lower	Upper
08:00:00	non-MASLD	MASLD	-8.0719	4.8381	180.6	-1.67	0.097	0.05	-17.6184	1.4745		08:00:00	non-MASLD	MASLD	-8.7709	5.5406	110.3	-1.58	0.1163	0.05	-19.7506	2.2089
09:00:00	non-MASLD	MASLD	-7.7659	4.8381	180.6	-1.61	0.1102	0.05	-17.3124	1.7806		09:00:00	non-MASLD	MASLD	-5.2763	5.5406	110.3	-0.95	0.343	0.05	-16.2561	5.7034
11:00:00	non-MASLD	MASLD	-9.3405	4.8381	180.6	-1.93	0.0551	0.05	-18.8869	0.206		11:00:00	non-MASLD	MASLD	-6.0059	5.5406	110.3	-1.08	0.2807	0.05	-16.9857	4.9738
13:00:00	non-MASLD	MASLD	-3.5934	4.8381	180.6	-0.74	0.4586	0.05	-13.1399	5.9531		13:00:00	non-MASLD	MASLD	-6.3439	5.5406	110.3	-1.14	0.2547	0.05	-17.3236	4.6359
15:00:00	non-MASLD	MASLD	-2.2204	4.8381	180.6	-0.46	0.6468	0.05	-11.7669	7.3261		15:00:00	non-MASLD	MASLD	-4.7958	5.5406	110.3	-0.87	0.3886	0.05	-15.7755	6.184
17:00:00	non-MASLD	MASLD	-2.1797	4.8381	180.6	-0.45	0.6529	0.05	-11.7262	7.3668		17:00:00	non-MASLD	MASLD	-3.2241	5.5406	110.3	-0.58	0.5618	0.05	-14.2038	7.7557
19:00:00	non-MASLD	MASLD	-4.4377	4.8381	180.6	-0.92	0.3602	0.05	-13.9842	5.1088		19:00:00	non-MASLD	MASLD	-1.8948	5.5406	110.3	-0.34	0.733	0.05	-12.8745	9.085
21:00:00	non-MASLD	MASLD	-3.8118	4.8381	180.6	-0.79	0.4318	0.05	-13.3583	5.7347		21:00:00	non-MASLD	MASLD	-0.9559	5.5406	110.3	-0.17	0.8633	0.05	-11.9357	10.0238
23:00:00	non-MASLD	MASLD	-8.746	4.8381	180.6	-1.81	0.0723	0.05	-18.2924	0.8005		23:00:00	non-MASLD	MASLD	1.4994	5.5406	110.3	0.27	0.7872	0.05	-9.4803	12.4792
01:00:00	non-MASLD	MASLD	-3.876	4.8381	180.6	-0.8	0.4241	0.05	-13.4225	5.6705		01:00:00	non-MASLD	MASLD	7.3239	5.5406	110.3	1.32	0.1889	0.05	-3.6558	18.3037
05:00:00	non-MASLD	MASLD	-6.2098	4.8381	180.6	-1.28	0.201	0.05	-15.7562	3.3367		05:00:00	non-MASLD	MASLD	-3.364	5.5406	110.3	-0.61	0.545	0.05	-14.3437	7.6158
07:00:00	non-MASLD	MASLD	-7.8165	4.8381	180.6	-1.62	0.1079	0.05	-17.363	1.73		07:00:00	non-MASLD	MASLD	-0.6247	5.5406	110.3	-0.11	0.9104	0.05	-11.6044	10.355
Table S5C. Mixed Model Results for Plasma Eh GSH/GSSG Response to Fructose vs. Glucose in MASLD Participants												Table S5D. Mixed Model Results for Plasma Eh GSH/GSSG Response to Fructose vs. Glucose in non-MASLD Participants
MASLD: Fructose vs. Glucose beverage treatment Eh Cys/CySS												non-MASLD: Fructose vs. Glucose beverage treatment Eh Cys/CySS
Type 3 Tests of Fixed Effects												Type 3 Tests of Fixed Effects
Effect	Num DF	Den DF	F Value	Pr > F								Effect	Num DF	Den DF	F Value	Pr > F
sequence	1	17	0.45	0.5119								sequence	1	21.3	11.14	0.0031
period	1	17	0.53	0.4758								period	1	21.3	0.09	0.7681
treatment	1	17.1	1.14	0.3008								treatment	1	21.4	0	0.9989
time	11	205	3.09	0.0007								time	11	245	1.1	0.3594
treatment*time	11	205	1.64	0.0906								treatment*time	11	245	0.88	0.5595
Simple Differences of treatment*time Least Squares Means												Simple Differences of treatment*time Least Squares Means
Slice	Beverage type	Beverage type	Estimate	Standard Error	DF	t Value	Pr > |t|	Alpha	Lower	Upper		Slice	Beverage type	Beverage type	Estimate	Standard Error	DF	t Value	Pr > |t|	Alpha	Lower	Upper
08:00:00	Fructose	Glucose	-0.06925	5.2482	102.2	-0.01	0.9895	0.05	-10.4787	10.3402		08:00:00	Fructose	Glucose	0.1932	5.2246	126.9	0.04	0.9706	0.05	-10.1455	10.5318
09:00:00	Fructose	Glucose	0.8963	5.2482	102.2	0.17	0.8647	0.05	-9.5132	11.3057		09:00:00	Fructose	Glucose	-2.0298	5.2246	126.9	-0.39	0.6983	0.05	-12.3685	8.3089
11:00:00	Fructose	Glucose	0.5057	5.2482	102.2	0.1	0.9234	0.05	-9.9038	10.9152		11:00:00	Fructose	Glucose	-3.2654	5.2246	126.9	-0.62	0.5331	0.05	-13.604	7.0733
13:00:00	Fructose	Glucose	3.6164	5.2482	102.2	0.69	0.4923	0.05	-6.7931	14.0258		13:00:00	Fructose	Glucose	5.9303	5.2246	126.9	1.14	0.2585	0.05	-4.4083	16.269
15:00:00	Fructose	Glucose	2.581	5.2482	102.2	0.49	0.6239	0.05	-7.8285	12.9905		15:00:00	Fructose	Glucose	4.7199	5.2246	126.9	0.9	0.368	0.05	-5.6188	15.0586
17:00:00	Fructose	Glucose	-6.8079	5.2482	102.2	-1.3	0.1975	0.05	-17.2174	3.6015		17:00:00	Fructose	Glucose	-6.2001	5.2246	126.9	-1.19	0.2376	0.05	-16.5388	4.1386
19:00:00	Fructose	Glucose	3.0814	5.2482	102.2	0.59	0.5584	0.05	-7.3281	13.4909		19:00:00	Fructose	Glucose	0.102	5.2246	126.9	0.02	0.9845	0.05	-10.2367	10.4406
21:00:00	Fructose	Glucose	1.9927	5.2482	102.2	0.38	0.705	0.05	-8.4168	12.4022		21:00:00	Fructose	Glucose	-1.2996	5.2246	126.9	-0.25	0.804	0.05	-11.6383	9.039
23:00:00	Fructose	Glucose	13.4736	5.2482	102.2	2.57	0.0117	0.05	3.0641	23.8831		23:00:00	Fructose	Glucose	2.7917	5.2246	126.9	0.53	0.594	0.05	-7.547	13.1304
01:00:00	Fructose	Glucose	15.1731	5.2482	102.2	2.89	0.0047	0.05	4.7636	25.5826		01:00:00	Fructose	Glucose	3.5366	5.2246	126.9	0.68	0.4997	0.05	-6.8021	13.8753
05:00:00	Fructose	Glucose	4.2247	5.2482	102.2	0.8	0.4227	0.05	-6.1848	14.6342		05:00:00	Fructose	Glucose	0.9424	5.2246	126.9	0.18	0.8571	0.05	-9.3962	11.2811
07:00:00	Fructose	Glucose	2.2588	5.2482	102.2	0.43	0.6678	0.05	-8.1506	12.6683		07:00:00	Fructose	Glucose	-5.3694	5.2246	126.9	-1.03	0.306	0.05	-15.7081	4.9692

## Sheet: Table S6. GSH
Table S6A. Mixed Model Results for Plasma GSH Response to Fructose Beverages Over Time in MASLD and Non-MASLD Groups												Table S6B. Mixed Model Results for Plasma GSH Response to Glucose Beverages Over Time in MASLD and Non-MASLD Groups
MASLD - Fructose GSH												MASLD - Glucose GSH
Type 3 Tests of Fixed Effects												Type 3 Tests of Fixed Effects
Effect	Num DF	Den DF	F Value	Pr > F								Effect	Num DF	Den DF	F Value	Pr > F
period	1	10	0.92	0.3611								period	1	10	0.09	0.7733
time	11	101	2.29	0.0154								time	11	101	1.96	0.0398
non-MASLD - Fructose GSH												non-MASLD - Glucose GSH
Type 3 Tests of Fixed Effects												Type 3 Tests of Fixed Effects
Effect	Num DF	Den DF	F Value	Pr > F								Effect	Num DF	Den DF	F Value	Pr > F
period	1	12	1.71	0.2152								period	1	12	0.02	0.8838
time	11	120	1.48	0.1468								time	11	121	1.76	0.0691
MASLD vs. non-MASLD - Fructose GSH												MASLD vs. non-MASLD - Glucose GSH
Type 3 Tests of Fixed Effects												Type 3 Tests of Fixed Effects
Effect	Num DF	Den DF	F Value	Pr > F								Effect	Num DF	Den DF	F Value	Pr > F
period	1	21.7	0.02	0.8996								period	1	21.5	0.1	0.7534
type	1	23.1	3.39	0.0784								type	1	23	2.25	0.1474
time	11	226	3.02	0.0009								time	11	227	3.04	0.0008
type*time	11	226	0.77	0.6674								type*time	11	227	0.51	0.8983
Simple Differences of type*time Least Squares Means												Simple Differences of type*time Least Squares Means
Slice	non-MASLD	MASLD	Estimate	Standard Error	DF	t Value	Pr > |t|	Alpha	Lower	Upper		Slice	non-MASLD	MASLD	Estimate	Standard Error	DF	t Value	Pr > |t|	Alpha	Lower	Upper
08:00:00	non-MASLD	MASLD	0.585	0.3381	138.8	1.73	0.0858	0.05	-0.08355	1.2535		08:00:00	non-MASLD	MASLD	0.3577	0.4135	180.5	0.87	0.3882	0.05	-0.4582	1.1735
09:00:00	non-MASLD	MASLD	0.5417	0.3381	138.8	1.6	0.1114	0.05	-0.1268	1.2103		09:00:00	non-MASLD	MASLD	0.2246	0.4135	180.5	0.54	0.5876	0.05	-0.5912	1.0405
11:00:00	non-MASLD	MASLD	0.79	0.3381	138.8	2.34	0.0209	0.05	0.1215	1.4585		11:00:00	non-MASLD	MASLD	0.2669	0.4135	180.5	0.65	0.5195	0.05	-0.549	1.0827
13:00:00	non-MASLD	MASLD	0.3702	0.3381	138.8	1.09	0.2754	0.05	-0.2983	1.0388		13:00:00	non-MASLD	MASLD	0.5744	0.4135	180.5	1.39	0.1664	0.05	-0.2414	1.3903
15:00:00	non-MASLD	MASLD	0.1608	0.3381	138.8	0.48	0.6352	0.05	-0.5078	0.8293		15:00:00	non-MASLD	MASLD	0.4906	0.4135	180.5	1.19	0.2369	0.05	-0.3252	1.3065
17:00:00	non-MASLD	MASLD	-0.1758	0.3381	138.8	-0.52	0.6038	0.05	-0.8444	0.4927		17:00:00	non-MASLD	MASLD	0.3145	0.4135	180.5	0.76	0.4478	0.05	-0.5013	1.1304
19:00:00	non-MASLD	MASLD	0.3466	0.3381	138.8	1.03	0.3071	0.05	-0.3219	1.0151		19:00:00	non-MASLD	MASLD	0.5316	0.4135	180.5	1.29	0.2002	0.05	-0.2843	1.3474
21:00:00	non-MASLD	MASLD	0.5716	0.3381	138.8	1.69	0.0932	0.05	-0.09689	1.2402		21:00:00	non-MASLD	MASLD	0.05926	0.4135	180.5	0.14	0.8862	0.05	-0.7566	0.8751
23:00:00	non-MASLD	MASLD	0.1577	0.3381	138.8	0.47	0.6416	0.05	-0.5108	0.8262		23:00:00	non-MASLD	MASLD	0.6913	0.4135	180.5	1.67	0.0963	0.05	-0.1246	1.5071
01:00:00	non-MASLD	MASLD	0.2296	0.3381	138.8	0.68	0.4982	0.05	-0.4389	0.8981		01:00:00	non-MASLD	MASLD	-0.1167	0.4135	180.5	-0.28	0.7781	0.05	-0.9325	0.6991
05:00:00	non-MASLD	MASLD	0.5262	0.3381	138.8	1.56	0.1219	0.05	-0.1423	1.1947		05:00:00	non-MASLD	MASLD	0.4877	0.4135	180.5	1.18	0.2397	0.05	-0.3281	1.3036
07:00:00	non-MASLD	MASLD	0.3045	0.3381	138.8	0.9	0.3694	0.05	-0.3641	0.973		07:00:00	non-MASLD	MASLD	0.09669	0.4135	180.5	0.23	0.8154	0.05	-0.7191	0.9125
Table S6C. Mixed Model Results for Plasma GSH Response to Fructose vs. Glucose in MASLD Participants												Table S6C. Mixed Model Results for Plasma GSH Response to Fructose vs. Glucose in non-MASLD Participants
MASLD: Fructose vs. Glucose beverage treatment GSH												non-MASLD: Fructose vs. Glucose beverage treatment GSH
Type 3 Tests of Fixed Effects												Type 3 Tests of Fixed Effects
Effect	Num DF	Den DF	F Value	Pr > F								Effect	Num DF	Den DF	F Value	Pr > F
sequence	1	19.7	0.17	0.6861								sequence	1	23.2	0.88	0.3581
period	1	19.7	0.71	0.4089								period	1	23.2	0.46	0.5041
treatment	1	19.8	0.28	0.6004								treatment	1	23.2	0.02	0.8956
time	11	207	1.44	0.1584								time	11	246	0.45	0.9317
treatment*time	11	207	2.78	0.0022								treatment*time	11	246	2.89	0.0013
Simple Differences of treatment*time Least Squares Means												Simple Differences of treatment*time Least Squares Means
Slice	Beverage type	Beverage type	Estimate	Standard Error	DF	t Value	Pr > |t|	Alpha	Lower	Upper		Slice	Beverage type	Beverage type	Estimate	Standard Error	DF	t Value	Pr > |t|	Alpha	Lower	Upper
08:00:00	Fructose	Glucose	-0.1723	0.3441	122.2	-0.5	0.6175	0.05	-0.8536	0.5089		08:00:00	Fructose	Glucose	0.1589	0.4094	155.2	0.39	0.6985	0.05	-0.6499	0.9677
09:00:00	Fructose	Glucose	-0.2144	0.3441	122.2	-0.62	0.5344	0.05	-0.8957	0.4668		09:00:00	Fructose	Glucose	0.2066	0.4094	155.2	0.5	0.6146	0.05	-0.6022	1.0153
11:00:00	Fructose	Glucose	0.1035	0.3441	122.2	0.3	0.764	0.05	-0.5777	0.7848		11:00:00	Fructose	Glucose	0.7306	0.4094	155.2	1.78	0.0763	0.05	-0.0782	1.5394
13:00:00	Fructose	Glucose	-0.01116	0.3441	122.2	-0.03	0.9742	0.05	-0.6924	0.6701		13:00:00	Fructose	Glucose	-0.1115	0.4094	155.2	-0.27	0.7858	0.05	-0.9203	0.6973
15:00:00	Fructose	Glucose	0.09956	0.3441	122.2	0.29	0.7729	0.05	-0.5817	0.7808		15:00:00	Fructose	Glucose	-0.1264	0.4094	155.2	-0.31	0.7579	0.05	-0.9352	0.6824
17:00:00	Fructose	Glucose	0.9907	0.3441	122.2	2.88	0.0047	0.05	0.3094	1.672		17:00:00	Fructose	Glucose	0.6042	0.4094	155.2	1.48	0.142	0.05	-0.2046	1.413
19:00:00	Fructose	Glucose	-0.01052	0.3441	122.2	-0.03	0.9757	0.05	-0.6918	0.6708		19:00:00	Fructose	Glucose	-0.09161	0.4094	155.2	-0.22	0.8232	0.05	-0.9004	0.7172
21:00:00	Fructose	Glucose	-0.2437	0.3441	122.2	-0.71	0.4803	0.05	-0.9249	0.4376		21:00:00	Fructose	Glucose	0.3726	0.4094	155.2	0.91	0.3642	0.05	-0.4362	1.1814
23:00:00	Fructose	Glucose	-1.0015	0.3441	122.2	-2.91	0.0043	0.05	-1.6828	-0.3202		23:00:00	Fructose	Glucose	-1.4312	0.4094	155.2	-3.5	0.0006	0.05	-2.24	-0.6224
01:00:00	Fructose	Glucose	-0.9099	0.3441	122.2	-2.64	0.0093	0.05	-1.5912	-0.2287		01:00:00	Fructose	Glucose	-0.4598	0.4094	155.2	-1.12	0.2632	0.05	-1.2685	0.349
05:00:00	Fructose	Glucose	-0.2727	0.3441	122.2	-0.79	0.4296	0.05	-0.954	0.4086		05:00:00	Fructose	Glucose	-0.1304	0.4094	155.2	-0.32	0.7506	0.05	-0.9391	0.6784
07:00:00	Fructose	Glucose	0.343	0.3441	122.2	1	0.3208	0.05	-0.3382	1.0243		07:00:00	Fructose	Glucose	0.6547	0.4094	155.2	1.6	0.1118	0.05	-0.1541	1.4635

## Sheet: Table S7. GSSG
Table S7A. Mixed Model Results for Plasma GSSG Response to Fructose Beverages Over Time in MASLD and Non-MASLD Groups												Table S7B. Mixed Model Results for Plasma GSSG Response to Glucose Beverages Over Time in MASLD and Non-MASLD Groups
MASLD - Fructose GSSG												MASLD - Glucose GSSG
Type 3 Tests of Fixed Effects												Type 3 Tests of Fixed Effects
Effect	Num DF	Den DF	F Value	Pr > F								Effect	Num DF	Den DF	F Value	Pr > F
period	1	9.97	0.01	0.9176								period	1	9.71	1.01	0.3391
time	11	100	0.75	0.6886								time	11	92.1	1.23	0.2804
non-MASLD - Fructose GSSG												non-MASLD - Glucose GSSG
Type 3 Tests of Fixed Effects												Type 3 Tests of Fixed Effects
Effect	Num DF	Den DF	F Value	Pr > F								Effect	Num DF	Den DF	F Value	Pr > F
period	1	12	0.35	0.5629								period	1	12	11.79	0.005
time	11	119	0.75	0.686								time	11	118	1.49	0.1448
MASLD vs. non-MASLD - Fructose GSSG												MASLD vs. non-MASLD - Glucose GSSG
Type 3 Tests of Fixed Effects												Type 3 Tests of Fixed Effects
Effect	Num DF	Den DF	F Value	Pr > F								Effect	Num DF	Den DF	F Value	Pr > F
period	1	21.8	0.08	0.7736								period	1	51.3	8.34	0.0057
type	1	23.1	1.46	0.2392								type	1	20.8	0.01	0.9201
time	11	224	0.78	0.6584								time	11	227	1.37	0.1896
type*time	11	224	0.69	0.7506								type*time	11	227	1.44	0.1549
Simple Differences of type*time Least Squares Means												Simple Differences of type*time Least Squares Means
Slice	non-MASLD	MASLD	Estimate	Standard Error	DF	t Value	Pr > |t|	Alpha	Lower	Upper		Slice	non-MASLD	MASLD	Estimate	Standard Error	DF	t Value	Pr > |t|	Alpha	Lower	Upper
08:00:00	non-MASLD	MASLD	0.02762	0.02115	207.5	1.31	0.193	0.05	-0.01408	0.06931		08:00:00	non-MASLD	MASLD	0.008288	0.0233	240.4	0.36	0.7223	0.05	-0.0376	0.05418
09:00:00	non-MASLD	MASLD	0.01773	0.02115	207.5	0.84	0.4027	0.05	-0.02396	0.05943		09:00:00	non-MASLD	MASLD	-0.0235	0.0233	240.4	-1.01	0.3142	0.05	-0.06939	0.0224
11:00:00	non-MASLD	MASLD	0.03532	0.02115	207.5	1.67	0.0964	0.05	-0.00637	0.07702		11:00:00	non-MASLD	MASLD	-0.00807	0.0233	240.4	-0.35	0.7295	0.05	-0.05396	0.03783
13:00:00	non-MASLD	MASLD	0.02522	0.02115	207.5	1.19	0.2344	0.05	-0.01647	0.06692		13:00:00	non-MASLD	MASLD	0.03811	0.0233	240.4	1.64	0.1032	0.05	-0.00779	0.084
15:00:00	non-MASLD	MASLD	0.003624	0.02115	207.5	0.17	0.8641	0.05	-0.03807	0.04532		15:00:00	non-MASLD	MASLD	0.01648	0.0233	240.4	0.71	0.4801	0.05	-0.02942	0.06237
17:00:00	non-MASLD	MASLD	0.006672	0.02115	207.5	0.32	0.7527	0.05	-0.03502	0.04837		17:00:00	non-MASLD	MASLD	-0.00423	0.0233	240.4	-0.18	0.8561	0.05	-0.05012	0.04166
19:00:00	non-MASLD	MASLD	0.0134	0.02115	207.5	0.63	0.527	0.05	-0.02829	0.05509		19:00:00	non-MASLD	MASLD	0.02074	0.0233	240.4	0.89	0.3742	0.05	-0.02515	0.06663
21:00:00	non-MASLD	MASLD	0.0356	0.02115	207.5	1.68	0.0938	0.05	-0.00609	0.0773		21:00:00	non-MASLD	MASLD	-0.03701	0.0233	240.4	-1.59	0.1134	0.05	-0.0829	0.008881
23:00:00	non-MASLD	MASLD	0.000529	0.02115	207.5	0.02	0.9801	0.05	-0.04117	0.04222		23:00:00	non-MASLD	MASLD	0.0261	0.0233	240.4	1.12	0.2637	0.05	-0.01979	0.07199
01:00:00	non-MASLD	MASLD	-0.00406	0.02115	207.5	-0.19	0.8479	0.05	-0.04576	0.03763		01:00:00	non-MASLD	MASLD	-0.0189	0.0233	240.4	-0.81	0.4181	0.05	-0.06479	0.027
05:00:00	non-MASLD	MASLD	0.005593	0.02115	207.5	0.26	0.7917	0.05	-0.0361	0.04729		05:00:00	non-MASLD	MASLD	0.01198	0.0233	240.4	0.51	0.6075	0.05	-0.03391	0.05787
07:00:00	non-MASLD	MASLD	-0.01913	0.02115	207.5	-0.9	0.3668	0.05	-0.06082	0.02257		07:00:00	non-MASLD	MASLD	-0.04121	0.0233	240.4	-1.77	0.0782	0.05	-0.0871	0.004684
Table S7C. Mixed Model Results for Plasma GSSG Response to Fructose vs. Glucose in MASLD Participants												Table S7D. Mixed Model Results for Plasma GSSG Response to Fructose vs. Glucose in non-MASLD Participants
MASLD: Fructose vs. Glucose beverage treatment GSSG												non-MASLD: Fructose vs. Glucose beverage treatment GSSG
Type 3 Tests of Fixed Effects												Type 3 Tests of Fixed Effects
Effect	Num DF	Den DF	F Value	Pr > F								Effect	Num DF	Den DF	F Value	Pr > F
sequence	1	19.5	0.45	0.5094								sequence	1	22.1	5.05	0.0349
period	1	19.5	0.67	0.4229								period	1	22.1	1.53	0.2296
treatment	1	19.6	0.06	0.8103								treatment	1	22.1	1.34	0.2594
time	11	195	1.67	0.0835								time	11	255	1.18	0.2994
treatment*time	11	195	0.53	0.8782								treatment*time	11	255	1.01	0.4335
Simple Differences of treatment*time Least Squares Means												Simple Differences of treatment*time Least Squares Means
Slice	Beverage type	Beverage type	Estimate	Standard Error	DF	t Value	Pr > |t|	Alpha	Lower	Upper		Slice	Beverage type	Beverage type	Estimate	Standard Error	DF	t Value	Pr > |t|	Alpha	Lower	Upper
08:00:00	Fructose	Glucose	-0.01668	0.02458	198.6	-0.68	0.4983	0.05	-0.06516	0.0318		08:00:00	Fructose	Glucose	0.003186	0.02066	214.7	0.15	0.8776	0.05	-0.03753	0.0439
09:00:00	Fructose	Glucose	-0.01277	0.02458	198.6	-0.52	0.6042	0.05	-0.06124	0.03571		09:00:00	Fructose	Glucose	0.029	0.02066	214.7	1.4	0.1619	0.05	-0.01172	0.06971
11:00:00	Fructose	Glucose	0.00208	0.02458	198.6	0.08	0.9327	0.05	-0.0464	0.05056		11:00:00	Fructose	Glucose	0.046	0.02066	214.7	2.23	0.027	0.05	0.005287	0.08672
13:00:00	Fructose	Glucose	0.01739	0.02458	198.6	0.71	0.4802	0.05	-0.03109	0.06587		13:00:00	Fructose	Glucose	0.005034	0.02066	214.7	0.24	0.8077	0.05	-0.03568	0.04575
15:00:00	Fructose	Glucose	0.01376	0.02458	198.6	0.56	0.5764	0.05	-0.03472	0.06223		15:00:00	Fructose	Glucose	0.001434	0.02066	214.7	0.07	0.9447	0.05	-0.03928	0.04215
17:00:00	Fructose	Glucose	0.007828	0.02458	198.6	0.32	0.7505	0.05	-0.04065	0.05631		17:00:00	Fructose	Glucose	0.01926	0.02066	214.7	0.93	0.3521	0.05	-0.02145	0.05998
19:00:00	Fructose	Glucose	0.003911	0.02458	198.6	0.16	0.8738	0.05	-0.04457	0.05239		19:00:00	Fructose	Glucose	-0.0029	0.02066	214.7	-0.14	0.8886	0.05	-0.04361	0.03782
21:00:00	Fructose	Glucose	-0.03929	0.02458	198.6	-1.6	0.1116	0.05	-0.08777	0.009189		21:00:00	Fructose	Glucose	0.03386	0.02066	214.7	1.64	0.1027	0.05	-0.00686	0.07457
23:00:00	Fructose	Glucose	0.002616	0.02458	198.6	0.11	0.9154	0.05	-0.04586	0.0511		23:00:00	Fructose	Glucose	-0.02242	0.02066	214.7	-1.09	0.2789	0.05	-0.06314	0.01829
01:00:00	Fructose	Glucose	-0.01743	0.02458	198.6	-0.71	0.4793	0.05	-0.0659	0.03105		01:00:00	Fructose	Glucose	-0.00206	0.02066	214.7	-0.1	0.9207	0.05	-0.04277	0.03866
05:00:00	Fructose	Glucose	0.01314	0.02458	198.6	0.53	0.5935	0.05	-0.03534	0.06162		05:00:00	Fructose	Glucose	0.007287	0.02066	214.7	0.35	0.7246	0.05	-0.03343	0.048
07:00:00	Fructose	Glucose	-0.00568	0.02458	198.6	-0.23	0.8176	0.05	-0.05416	0.0428		07:00:00	Fructose	Glucose	0.01694	0.02066	214.7	0.82	0.4132	0.05	-0.02378	0.05765
